# Supplementary material for: Current methods and future needs for visible and non-visible detection of plant stress responses
Source: Front Plant Sci. 2025 Sep 29;16:1585413. doi: 10.3389/fpls.2025.1585413 (PMC12515932; doi:10.3389/fpls.2025.1585413)
Supplement: Supplementary file 1 [file Table1.xlsx]

## Sheet: Sheet1
Supplemental Table 1. Diverse microscopic and macroscopic methods for studying heat stress in different agricultural crops and natural landscapes in the past three years, 2023-2025.
Species	Scale	Technology	Citation	Major Finding
Fragaria x annasa	Microscopic	Chlorophyll florescent imaging	Arief et al., 2023	A chlorophyll fluorescence imaging system was developed to non-destructively measure photosynthetic efficiency in strawberry plants under stress conditions, revealing significant reductions under combined drought and heat stress.
Arabidopsis thaliana	Microscopic	Polysome profiling, RNA sequencing, Western blot analysis	Dannfeld et al., 2025	Using proteomic techniques and RNA sequencing, this study demonstrated that mild heat stress priming events can improve thermotolerance by hastening the restoration of translational potential, improving translational efficiency of heat-stress related m-RNAs, and limiting cotranslational mRNA decay.
Triticum aestivum	Microscopic	Chlorophyll florescent imaging	Jat et al., 2024	By using chlorophyll fluorescent imaging to study the impact of terminal heat stress on wheat photosynthesis, this study found that foliar application of the hormone epibrassinolide enhanced Photosystem II efficiency and reduced heat-induced photosynthetic declines.
Arabidopsis thaliana	Microscopic	Liquid chromatography-Mass spectroscopy	Muñoz‑Díaz et al., 2024	By profiling the nuclear proteome of Arabidopsis thaliana under heat stress and during recovery, this study indentified ten dynamic protein response groups and and found that key nucleolar proteins involved in ribosome assembly persist or reaccumulate during recovery, indicating a vital role in restoring protein synthesis post-stress.
Zea mays	Microscopic	Single-cell RNA sequencing	Wang et al., 2025	This study utilized single-cell RNA sequencing to show that maize root cortex tissue size was negatively correlated with heat-induced damage and identified conserved cell type-specific heat stress responses across plant species.
Setaria viridis	Microscopic	RGB imaging, biological assays, RNA sequencing, Mass spectroscopy, Gas chromatography-Mass spectroscopy	Zhang et al., 2025	This multi-omic study examined the response of Setaria viridis to long-term heat stress, revealing stunted growth despite stable photosynthetic traits, along with increased respiration, altered carbon and nitrogen metabolism, and widespread activation of stress signaling pathways, culminating in a systems-level model of C₄ plant responses to prolonged high temperatures.
Malus domestica	Macroscopic	Internet of Things image acquisition, thermal-RGB imaging	Amogi et al., 2024	An Internet of Things crop physiology sensing system was used to monitoring apples orchard microclimates and water stress and assess four heat mitigation treatments.
Quercus petraea, Carpinus betulus, Ilex aquifolium, Fagus sylvatica	Macroscopic	Airborne Light Detection and Ranging image acquisition	Gril et al., 2023	Using airborne LiDAR-derived forest structure metrics, this study predicted microclimate buffering in the Blois forest and demonstrated high resolution understory temperature mapping.
Zea mays, Triticum aestivum, Glycine max, Oryza sativa, Beta vulgaris, Solanum tuberosum, Pisum sativum, Brassica napus, Hordeum vulgare	Macroscopic	Satelite image acquisition, Multispectral imaging	Lai et al., 2024	This study developed a remote sensing approach using MODIS-derived vegetation indices to isolate heat stress effects on diverse crops, finding that visible-based indices effectively distinguished heat-stressed conditions and that the Enhanced Vegetation Index provided the most accurate GPP estimates under heat stress.
Triticum aestivum	Macroscopic	Unoccupied aerial vehicle image acquisition, Multispectral imaging, Thermal imaging	Molero et al., 2023	This study evaluated spring wheat lines and found that integrating exotic genetic material enhanced yield by over 50% and reduced canopy temperature under heat stress, identifying three key loci for heat tolerance with no yield penalty under optimal conditions.
Zea mays	Macroscopic	Thermal imaging	Pradawet et al., 2023	This study improved thermal imaging methods to assess maize water stress, showing that a standardized Crop Water Stress Index strongly correlated with stomatal conductance and yield loss, enabling accurate yield prediction under drought conditions when measured at tasseling.

## Sheet: Sheet2
Persea americana, Citrus aurantiifolia, Solanum lycopersicum, Phyllanthus acidus, Passiflora edulis	Macroscopic	Multispectral imaging (Kolari Vision IR lenses: K850, K590, BlueIR), Mobile RGB photography, CNN (Xception, DenseNet121, ResNet50V2)	De Silva and Brown, 2023	Demonstrated that images captured using mobile phones and NIR lenses under natural conditions can classify plant disease with >74% test accuracy. Mobile phone images achieved the highest accuracy (up to 88%) for early disease detection, showing practicality for low-cost in-field stress monitoring.	This is on disease detection, table is focused on heat stress
Diplotaxis tenuifolia	Macroscopic	Active and passive infrared thermography (MWIR and LWIR)	Rippa et al., 2023	The study demonstrated that active thermal imaging could detect soil-borne rot diseases caused by Rhizoctonia solani and Sclerotinia sclerotiorum 3–6 days before symptoms appeared. Anomalous cold regions on leaves were detected as early stress indicators. Active thermography outperformed passive methods in early disease detection.	This is on disease detection, table is focused on heat stress
Brassica rapa subsp. chinensis, Spinacia oleracea	Macroscopic	Hyperspectral imaging at night with active light source; multi-band classification algorithms	Nguyen & Nansen, 2020	Hyperspectral profiles acquired after sunset enabled >99% accurate detection of leafminer infestation in bok choy and spinach, independent of fertilizer regime. Single spectral bands were insufficient. The study highlights the importance of model validation to manage overfitting and ensure repeatability.	Not from 2023-2025
